# Supplementary material for: Immunoregulation of macrophages by dynamic ligand presentation via ligand–cation coordination
Source: Nat Commun. 2019 Apr 12;10:1696. doi: 10.1038/s41467-019-09733-6 (PMC6461616; doi:10.1038/s41467-019-09733-6)
Supplement: Supplementary file 5 — Source Data [file 41467_2019_9733_MOESM5_ESM.xlsx]

## Sheet: Fig. 3
Fig. 3b	Diameter of in situ- formed nanoparticle (nm)	MgBNP	RGDBNP		Fig. 3c	In situ-nanoassembled heterodimer composition (%)	MgBNP	Au	45	47	42
		33.6	70.9					Mg	21	17	21
		38.9	72.5					P	35	37	31
		35.4	78.1				RGDBNP	Au	36	31	35
		41.2	75.1					Mg	27	23	27
		39.7	72.5					P	37	37	42
		30.1	66.7
		34.6	60.1
		27.9	78.2
		27.5	80.1
		28	82.5
Fig. 3e	Integrin b1 fluorescence intensity (arb. units)	BNP	246.2	269	225
		MgBNP	358	387	402
		RGDBNP	457	508	435

## Sheet: Fig. 4
Fig. 4b	Adherent cell density (cells/cm2)	MgBNP	RGDBNP		Fig. 4b	Adherent cell area (µm2)	12h		24h
		7020	14267				MgBNP	RGDBNP	MgBNP	RGDBNP	MgBNP-RGDBNP 12h	MgBNP-RGDBNP 18h
		8892	12801				856	1625	998	1635	1568	1201
		7568	12068				758	1598	1025	1805	1356	1569
		7367	13892				796	1503	853	1765	1568	1875
							856	1403	765	1523	1798	1688
							925	1325	698	1402	1456	1548
							935	1356	678	1398	1365	1360
							687	1698	757	1698	1498	1278
							756	1645	859	1865	1789	1298
							724	1325	958	1756	1356	1568
							735	1498	1034	1568	1598	1214
Fig. 4b	Adherent cell elongation factor	12h		24h
		MgBNP	RGDBNP	MgBNP	RGDBNP	MgBNP-RGDBNP 12h	MgBNP-RGDBNP 18h
		2.3	5.5	2.3	5.4	5.6	4.5
		2.9	5.5	3.3	5.4	4.7	4.9
		2.1	5.8	2.4	5.1	4.1	5.1
		2.5	5.7	2.6	4.9	4.7	5
		3.5	4.8	2.3	5.5	4.9	4.5
		2.5	4.2	1.9	4.7	5.4	5.1
		1.8	5.5	2.9	4.9	5.1	4.3
		1.9	5.9	2.5	4.9	4.7	4.2
		2.3	5.8	3.7	5.2	4.9	4.9
		2.8	5.3	2.4	7.1	4.5	4.8

## Sheet: Fig. 5
Fig. 5a	iNOS gene expression	MgBNP	RGDBNP	MgBNP-RGDBNP
		3.01746	1.12506	0.829319
		2.1785	1.12506	0.687771
		4.17951	0.790041	1.33793
	CD80 gene expression	MgBNP	RGDBNP	MgBNP-RGDBNP
		2.04202	1.03288	0.705475
		1.85318	0.874583	0.609909
		2.75108	1.10701	0.82169

## Sheet: Fig. 6
Fig. 6a	Arg-1 gene expression	MgBNP	RGDBNP	MgBNP-RGDBNP
		1.07674	2.61474	2.67585
		0.810378	3.08799	2.47941
		1.14605	3.72352	2.88786
	Ym2 gene expression	MgBNP	RGDBNP	MgBNP-RGDBNP
		1.14605	3.13109	3.22657
		0.950439	2.37292	2.41162
		0.918064	2.24492	3.11666

## Sheet: Fig. 7
Fig. 7b	Adherent cell area (µm2)	MgBNP	RGDBNP	RGDBNP + Y27632		Adherent cell elongation factor	MgBNP	RGDBNP	RGDBNP + Y27632
		205	678	458			2.3	5.2	3.4
		312	605	523			3.1	6.1	4.9
		338	468	415			2.1	5.1	3.1
		301	562	468			2.6	4.7	3.3
		398	456	532			1.7	4.9	4.3
		235	578	598			1.9	3.7	1.7
		245	512	401			2.8	3.9	1.9
		278	498	330			3.3	4.2	2.4
		298	425	386			2.8	4.8	2.9
		356	597	379			3.2	3	3
	Arg-1 gene expression	MgBNP	RGDBNP	RGDBNP + Y27632
		0.935191	3.41843	1.72508
		0.878633	4.63746	1.4406
		1.217	2.36745	1.30737
	Ym2 gene expression	MgBNP	RGDBNP	RGDBNP + Y27632
		0.866537	4.00925	1.17013
		1.05946	3.41843	1.21139
		1.08925	2.97592	1.71317

## Sheet: Fig. 8
Fig. 8b	Adherent cell density (cells/cm2)	BNP	MgBNP	RGDBNP	BNP to MgBNP to BNP		Adherent cell area (µm2)	MgBNP	RGDBNP		Adherent cell elongation factor	MgBNP	RGDBNP
		1523	4562	8795	1498			615	1035			1.8	4
		645	4035	6258	796			598	856			2.9	3.1
		945	5023	7735	1105			635	996			1.7	4.7
		1268	3598	6015	1201			812	879			1.5	2.1
								701	714			2.8	3.1
								752	785			3.4	3.9
								687	885			3.3	2.5
								661	897			1.7	3.4
								601	658			2.4	3.1
								874	925			2.7	3
	iNOS gene expression	MgBNP	RGDBNP
		3.59668	1.27751
		3.13109	0.825496
		3.04547	0.948246

## Sheet: Fig. 9
Fig. 9c	Adherent cell density (cells/cm2)	MgBNP	RGDBNP		Adherent cell area (µm2)	MgBNP	RGDBNP		Adherent cell elongation factor	MgBNP	RGDBNP
		4968	8890			798	1035			2.2	4.8
		4501	7012			658	1165			1.9	2.9
		3807	7584			601	925			2.2	4.2
		4478	6915			856	997			2.9	3.7
						598	712			3.2	3.1
						557	889			3.3	2.7
						801	1025			3.5	3.9
						853	1235			2.5	2.9
						687	1097			2.3	2.9
						678	914			2.9	3.5
	Arg-1 gene expression	MgBNP	RGDBNP		Ym2 gene expression	MgBNP	RGDBNP
		0.757858	3.37916			1.35974	3.55537
		1.20581	1.9816			0.802923	2.08493
		1.09429	2.72578			0.915945	3.01049

## Sheet: Sup Fig. 7
Sup Fig. 7	Adherent cell density (cells/cm2)	1st cycle		2nd cycle
		MgBNP	BNP	MgBNP	BNP
		8012	568	7556	925
		7562	958	5978	578
		7013	812	6258	783
		5598	625	5501	815

## Sheet: Sup Fig. 8
Sup Fig. 8c	Adherent cell density (cells/cm2)	(Mg2+-BP)-Au	8801	7652	7124	8312
		(Ca2+-BP)-Au	8012	7812	6925	8301
		(Sr2+-BP)-Au	4567	6985	6789	4012

## Sheet: Sup Fig. 9
Sup Fig. 9b	Adherent cell density (cells/cm2)	High dimer density	Low dimer density
		6254	3546
		6012	3301
		5012	4012
		5825	3586

[truncated: 18 more sheets: Sup Fig. 10, Sup Fig. 11, Sup Fig. 12, Sup Fig. 13, Sup Fig. 15, Sup Fig. 16, Sup Fig. 18, Sup Fig. 19, Sup Fig. 21, Sup Fig. 22, Sup Fig. 23, Sup Fig. 24, Sup Fig. 25, Sup Fig. 27, Sup Fig. 28, Sup Fig. 30, Sup Fig. 31, Sup Fig. 32]
